# Supplementary material for: Isolation-by-environment as a driver of genetic differentiation among populations of the only broad-leaved evergreen shrub Ammopiptanthus mongolicus in Asian temperate deserts
Source: Sci Rep. 2019 Aug 19;9:12008. doi: 10.1038/s41598-019-48472-y (PMC6700151; doi:10.1038/s41598-019-48472-y)
Supplement: Supplementary file 1 — Dataset1 [file 41598_2019_48472_MOESM1_ESM.xlsx]

## Sheet: Genotyping
71	200	10	20	20	20	20	20	20	20	20	20	20
			ALSZNRG	EJNYG	ALSYSHT	HLS	DK	ALSZCHE	WLTH	ALSY	WH	WLTQ
		Locus001	Locus002	Locus003	Locus007	Locus008	Locus009	Locus010	Locus012	Locus013	Locus014	Locus015	Locus017	Locus018	Locus019	Locus020	Locus021	Locus022	Locus023	Locus029	Locus030	Locus031	Locus033	Locus034	Locus035	Locus036	Locus038	Locus039	Locus040	Locus041	Locus042	Locus043	Locus044	Locus047	Locus048	Locus049	Locus050	Locus051	Locus052	Locus053	Locus054	Locus055	Locus056	Locus057	Locus058	Locus059	Locus060	Locus063	Locus064
1	ALSZNRG_1	0	0	0	1	0	0	1	1	1	0	1	1	1	1	1	0	0	1	0	0	1	1	1	0	0	1	1	0	0	0	1	0	1	0	0	0	0	1	1	1	1	0	0	0	1	1	1	1
2	ALSZNRG_2	0	0	0	1	0	0	1	1	1	0	1	1	1	1	1	0	0	1	0	0	1	1	1	0	1	1	1	0	0	0	1	0	1	0	0	0	0	1	1	1	1	0	0	0	1	1	1	1
3	ALSZNRG_3	0	0	0	1	0	0	1	1	1	0	1	1	1	1	1	0	0	1	0	0	1	1	1	0	0	1	1	0	0	0	1	0	1	0	0	0	0	1	1	1	1	0	0	0	1	1	1	1
4	ALSZNRG_4	0	0	0	1	0	1	1	1	1	0	1	1	1	1	1	0	0	1	0	0	1	1	1	0	0	1	1	0	0	0	1	0	1	0	0	0	0	1	1	1	1	0	0	0	1	1	1	1
5	ALSZNRG_5	0	0	0	1	1	0	1	1	1	0	1	1	1	1	1	0	0	0	1	0	1	1	1	0	0	1	1	0	0	0	1	0	1	0	0	0	0	1	1	1	1	0	0	0	1	1	1	1
6	ALSZNRG_6	0	0	0	1	1	1	1	1	1	0	1	1	1	1	1	0	0	0	0	0	1	1	1	0	0	1	1	0	0	0	1	0	1	0	0	0	0	1	1	1	1	0	0	0	1	1	1	1
7	ALSZNRG_7	0	0	0	1	1	1	1	1	1	0	1	1	1	1	1	0	0	0	0	0	1	1	1	0	0	1	1	0	0	0	1	0	1	0	0	0	0	1	1	1	1	0	0	0	1	1	1	1
8	ALSZNRG_8	0	0	0	1	1	0	1	1	1	0	1	1	1	1	1	0	0	1	0	0	1	1	1	0	0	1	1	0	0	0	1	0	1	0	0	0	0	1	1	1	1	0	0	0	1	1	1	1
9	ALSZNRG_9	0	0	0	1	1	0	1	1	1	0	1	1	1	1	1	0	0	1	0	0	1	1	1	0	1	1	1	0	0	0	1	0	1	0	0	0	0	1	1	1	1	0	0	0	1	1	1	1
10	ALSZNRG_10	0	0	0	1	0	0	1	1	1	0	1	1	1	1	1	0	0	1	0	0	1	1	1	0	1	1	1	0	0	0	1	0	1	0	0	0	0	1	1	1	1	0	0	0	1	1	1	1
11	ALSZNRG_11	0	0	0	1	0	1	1	1	1	0	1	1	1	1	1	0	0	1	0	0	1	1	1	0	1	1	1	0	0	0	1	0	1	0	0	0	0	1	1	1	1	0	0	0	1	1	1	1
12	ALSZNRG_12	0	0	0	1	1	1	1	1	1	0	1	1	1	1	1	0	0	1	0	0	1	1	1	0	1	1	1	0	0	0	1	0	1	0	0	0	0	1	1	1	1	0	0	0	1	1	1	1
13	ALSZNRG_13	0	0	0	1	1	1	1	1	1	0	1	1	1	1	1	0	0	1	0	0	1	1	1	0	1	1	1	0	0	0	1	0	1	0	0	0	0	1	1	1	1	0	0	0	1	1	1	1
14	ALSZNRG_14	0	0	0	1	0	0	1	1	1	0	1	1	1	1	1	0	0	1	0	0	1	1	1	0	1	1	1	0	0	0	1	0	1	0	0	0	0	1	1	1	1	0	0	0	1	1	1	1
15	ALSZNRG_15	0	0	0	1	0	0	1	1	1	0	1	1	1	0	1	0	0	1	1	0	1	1	1	0	1	1	1	0	0	0	1	0	1	0	0	0	0	1	1	1	1	0	0	0	1	1	1	1
16	ALSZNRG_16	0	0	0	1	0	0	1	1	1	0	1	1	1	1	1	0	0	1	1	0	1	1	1	0	0	1	1	0	0	0	1	0	1	0	0	0	0	1	1	1	1	0	0	0	1	1	1	1
17	ALSZNRG_17	0	0	0	1	0	0	1	1	1	0	1	1	1	1	1	0	0	1	0	0	1	1	1	0	0	1	1	0	0	1	0	0	1	0	0	0	0	1	1	1	1	0	0	0	1	1	1	1
18	ALSZNRG_18	0	0	0	1	0	1	1	1	1	0	1	1	1	1	1	0	0	1	0	0	1	1	1	0	0	1	1	0	1	1	1	1	1	0	0	0	0	1	1	1	1	0	0	0	1	1	1	1
19	ALSZNRG_19	0	0	0	1	0	0	1	1	1	0	1	1	1	1	1	0	0	1	0	0	1	1	1	0	0	1	1	0	0	0	1	0	1	0	0	0	0	1	1	1	1	0	0	0	1	1	1	1
20	ALSZNRG_20	0	0	0	1	0	1	1	1	1	0	1	1	1	1	1	0	0	1	0	0	1	1	1	0	0	1	1	0	1	1	1	1	1	0	0	0	0	1	1	1	1	0	0	0	1	1	1	1
21	EJNYG_21	0	0	0	1	0	0	1	1	1	0	1	1	1	1	1	0	0	0	0	1	0	0	0	0	0	1	1	1	0	0	1	0	1	0	0	1	1	1	0	1	1	1	1	0	1	1	1	1
22	EJNYG_22	0	0	1	1	0	0	1	1	1	0	1	1	1	1	1	0	0	0	0	1	0	0	0	0	0	1	1	1	0	0	1	0	1	0	0	1	1	1	0	1	1	1	1	0	1	1	1	1
23	EJNYG_23	0	0	0	1	0	0	1	1	1	0	1	1	1	1	1	0	0	0	0	1	0	0	0	0	0	1	1	1	0	0	1	0	1	0	0	1	1	1	0	1	1	1	1	0	1	1	1	1
24	EJNYG_24	0	0	0	1	0	0	1	1	1	0	1	1	1	1	1	0	0	0	0	1	0	0	0	0	0	1	1	1	0	0	1	0	1	0	0	1	1	1	0	1	1	1	1	0	1	1	1	1
25	EJNYG_25	0	0	0	1	0	0	1	1	1	0	1	1	1	1	1	0	0	0	0	1	0	0	0	0	0	1	1	1	0	0	1	0	1	0	0	1	1	1	0	1	1	1	1	0	1	1	1	1
26	EJNYG_26	0	0	0	1	0	0	1	1	1	0	1	1	1	1	1	0	0	1	0	1	0	0	0	0	0	1	1	1	0	0	1	0	1	0	0	1	1	1	0	1	1	1	1	0	1	1	1	1
27	EJNYG_27	0	0	0	1	0	0	1	1	1	0	1	1	1	1	0	0	0	0	0	1	0	0	0	0	0	1	1	1	0	0	1	0	1	0	0	0	0	1	0	1	1	1	1	0	1	1	1	1
28	EJNYG_28	0	0	1	1	1	0	1	1	1	0	1	1	1	1	1	0	0	0	0	1	0	0	0	0	0	1	1	1	0	0	1	0	1	0	0	1	1	1	0	1	1	1	1	0	1	1	1	1
29	EJNYG_29	0	0	1	1	1	0	1	1	1	0	1	1	1	1	1	0	0	0	0	1	0	0	0	0	0	1	1	1	0	0	1	0	1	0	0	0	0	1	0	1	1	1	1	0	1	1	1	1
30	EJNYG_30	0	0	0	1	0	0	1	1	1	0	1	1	1	1	1	0	0	0	0	1	0	0	0	0	0	1	1	1	0	0	1	0	1	0	0	1	1	1	0	1	1	1	1	0	1	1	1	1
31	EJNYG_31	0	0	0	1	0	0	1	1	1	0	1	1	1	1	0	0	0	1	0	1	0	0	0	0	0	1	1	1	0	0	1	0	1	0	0	1	1	1	0	1	1	1	1	0	1	1	1	1
32	EJNYG_32	0	0	0	1	0	0	1	1	1	0	1	1	1	1	1	0	0	0	0	1	0	0	0	0	0	1	1	1	0	0	1	0	1	0	0	0	0	1	0	1	1	1	1	0	1	1	1	1
33	EJNYG_33	0	0	0	1	1	0	1	1	1	0	1	1	1	1	1	0	0	0	0	1	0	0	0	0	0	1	1	1	0	0	1	0	1	0	0	0	1	1	0	1	1	1	1	0	1	1	1	1
34	EJNYG_34	0	0	0	1	0	0	1	1	1	0	1	1	1	1	1	0	0	0	0	1	0	0	0	0	0	1	1	1	0	0	1	0	1	0	0	0	1	1	0	1	1	1	1	0	1	1	1	1
35	EJNYG_35	0	0	0	1	0	0	1	1	1	0	1	1	1	1	0	0	0	1	0	1	0	0	0	0	0	1	1	1	0	0	1	0	1	0	0	0	1	1	0	1	1	1	1	0	1	1	1	1
36	EJNYG_36	0	0	0	1	0	0	1	1	1	0	1	1	1	1	0	0	0	1	0	1	0	0	0	0	0	1	1	1	0	0	1	0	1	0	0	0	1	1	0	1	1	1	1	0	1	1	1	1
37	EJNYG_37	0	0	0	1	0	0	1	1	1	0	1	1	1	1	1	0	0	1	0	1	0	0	0	0	0	1	1	1	0	0	1	0	1	0	0	0	1	1	0	1	1	1	1	0	1	1	1	1
38	EJNYG_38	0	0	0	1	1	0	1	1	1	0	1	1	1	1	1	0	0	0	0	1	0	0	0	0	0	1	1	1	0	0	1	0	1	0	0	0	1	1	0	1	1	1	1	0	1	1	1	1
39	EJNYG_39	0	0	0	1	0	0	1	1	1	0	1	1	1	1	1	0	0	1	0	1	0	0	0	0	0	1	1	1	0	0	1	0	1	0	0	0	1	1	0	1	1	1	1	0	1	1	1	1
40	EJNYG_40	0	0	0	1	1	0	1	1	1	0	1	1	1	1	0	0	0	0	0	1	0	0	0	0	0	1	1	1	0	0	1	0	1	0	0	0	1	1	0	1	1	1	1	0	1	1	1	1
41	ALSYSHT_41	0	0	0	1	1	0	1	1	1	0	1	1	1	0	1	0	0	1	0	0	1	1	1	0	1	1	0	0	1	1	0	1	1	0	0	1	1	1	0	1	1	1	1	1	1	1	1	1
42	ALSYSHT_42	0	0	0	0	0	0	1	1	1	0	1	1	1	1	1	0	0	0	0	0	1	1	1	0	1	1	0	0	1	1	0	1	1	0	0	1	1	1	1	1	1	1	1	1	1	1	1	1
43	ALSYSHT_43	0	0	0	1	1	0	1	1	1	0	1	1	1	1	1	0	0	0	1	1	1	1	1	1	1	1	0	0	1	1	0	1	1	0	0	1	1	1	0	1	1	1	1	1	1	1	1	1
44	ALSYSHT_44	0	0	0	0	1	0	1	1	1	0	1	1	1	0	1	0	0	1	1	1	1	1	1	1	1	1	0	0	1	1	0	1	1	0	0	0	1	1	1	1	1	1	1	1	1	1	1	1
45	ALSYSHT_45	0	0	0	0	0	0	1	1	1	0	1	1	1	1	1	0	0	0	1	1	1	1	1	1	1	1	1	0	1	1	0	1	1	0	0	0	1	1	1	1	1	1	1	1	1	1	1	1
46	ALSYSHT_46	0	0	0	1	1	0	1	1	1	0	1	1	1	1	1	0	0	0	1	1	1	1	1	1	1	1	1	0	1	1	0	1	1	0	0	1	1	1	1	1	1	1	1	1	1	1	1	1
47	ALSYSHT_47	0	0	0	1	1	0	1	1	1	0	1	1	1	1	1	0	0	1	1	1	1	1	1	1	1	1	1	0	1	1	0	1	1	0	0	0	1	1	0	1	1	1	1	1	1	1	1	1
48	ALSYSHT_48	0	1	1	0	0	0	1	1	1	0	1	1	1	1	1	0	0	0	1	1	1	1	1	1	1	1	1	0	1	1	0	1	1	0	0	1	1	1	1	1	1	1	1	0	1	1	1	1
49	ALSYSHT_49	0	1	1	0	0	0	1	1	1	0	1	1	1	1	1	0	0	0	1	1	1	1	1	1	1	1	1	1	1	1	0	1	1	0	0	0	1	1	0	1	1	1	1	0	1	1	1	1
50	ALSYSHT_50	0	0	0	1	1	0	1	1	1	0	1	1	1	1	1	0	0	0	1	1	1	1	1	0	1	1	1	1	1	1	0	1	1	0	0	1	1	1	1	1	1	1	1	0	1	1	1	1
51	ALSYSHT_51	0	0	0	1	1	0	1	1	1	0	1	1	1	1	1	0	0	1	1	1	1	1	1	1	1	1	1	1	1	1	0	1	1	0	0	1	1	1	1	1	1	1	1	0	1	1	1	1
52	ALSYSHT_52	0	0	0	1	1	0	1	1	1	0	1	1	1	1	1	0	0	1	1	1	1	1	1	1	1	1	1	1	1	1	0	1	1	0	0	1	1	1	1	1	1	1	1	0	1	1	1	1
53	ALSYSHT_53	0	0	0	0	1	0	1	1	1	0	1	1	1	1	1	0	0	1	1	1	1	1	1	1	1	1	1	1	1	1	0	1	1	0	0	0	0	1	1	1	1	1	1	0	1	1	1	1
54	ALSYSHT_54	0	0	0	1	1	0	1	1	1	0	1	1	1	1	1	0	0	1	0	0	1	1	1	1	1	1	1	1	1	1	0	1	1	0	0	1	1	1	1	1	1	1	1	0	1	1	1	1
55	ALSYSHT_55	0	0	0	1	1	0	1	1	1	0	1	1	1	1	1	0	0	0	0	0	1	1	1	1	1	1	1	1	1	1	0	1	1	0	0	0	1	1	1	1	1	1	1	0	1	1	1	1
56	ALSYSHT_56	0	0	0	1	1	0	1	1	1	0	1	1	1	1	1	0	0	0	0	0	1	1	1	1	1	1	1	1	1	1	0	1	1	0	0	0	1	1	1	1	1	1	1	0	1	1	1	1
57	ALSYSHT_57	0	0	0	1	1	0	1	1	1	0	1	1	1	1	1	0	0	0	0	0	1	1	1	1	1	1	1	1	1	1	0	1	1	0	0	0	1	1	1	1	1	1	1	0	1	1	1	1
58	ALSYSHT_58	0	0	0	1	1	0	1	1	1	0	1	1	1	1	1	0	0	0	0	0	1	1	1	0	1	1	1	1	1	1	0	1	1	0	0	1	1	1	1	1	1	1	1	0	1	1	1	1
59	ALSYSHT_59	0	0	0	1	1	0	1	1	1	0	1	1	1	1	1	0	0	0	0	0	1	1	1	1	1	1	1	1	1	1	0	1	1	0	0	1	1	1	1	1	1	0	1	0	1	1	1	1
60	ALSYSHT_60	0	0	0	0	0	0	1	1	1	0	1	1	1	1	1	0	0	0	0	0	1	1	1	1	1	1	1	1	1	1	0	1	1	0	0	1	1	1	1	1	1	1	1	0	1	1	1	1
61	HLS_61	0	0	0	1	1	1	1	1	1	0	1	1	1	0	0	0	0	1	1	1	1	1	1	0	0	0	0	0	1	1	0	1	1	0	0	0	1	1	1	1	1	1	1	1	1	1	1	1
62	HLS_62	0	0	0	1	1	0	1	1	1	0	1	1	1	1	0	0	0	1	1	1	1	1	1	0	0	0	0	0	1	1	0	1	1	0	1	0	1	1	1	1	1	1	1	0	1	1	1	1
63	HLS_63	0	0	0	1	1	0	1	1	1	0	1	1	1	0	0	0	0	1	1	1	1	1	1	0	0	0	0	0	1	1	0	1	1	0	0	0	1	1	1	1	1	1	1	0	1	1	1	1
64	HLS_64	0	0	0	1	1	0	1	1	1	0	1	1	1	0	0	0	0	0	1	1	1	1	1	0	0	0	0	0	1	1	0	1	1	0	0	0	1	1	1	1	1	1	1	1	1	1	1	1
65	HLS_65	0	0	0	1	1	0	1	1	1	0	1	1	1	0	0	0	0	1	1	1	1	1	1	0	0	0	0	0	1	1	0	1	1	0	0	0	1	1	1	1	1	1	1	1	1	1	1	1
66	HLS_66	0	0	0	1	1	1	0	1	1	0	1	1	1	0	0	0	0	1	1	1	1	1	1	0	0	0	0	0	1	1	0	1	1	0	1	0	1	1	1	1	1	1	1	1	1	1	1	1
67	HLS_67	1	0	0	1	1	0	1	1	1	0	1	1	1	0	0	0	0	1	1	1	1	1	1	0	0	0	0	0	1	1	0	1	1	0	0	1	1	1	1	1	1	1	1	1	1	1	1	1
68	HLS_68	0	0	0	1	1	1	1	1	1	0	1	1	1	0	0	0	0	0	1	1	1	1	1	0	0	0	0	0	1	1	0	1	1	0	1	0	1	1	1	1	1	1	1	1	1	1	1	1
69	HLS_69	1	0	0	1	1	1	1	1	1	0	1	1	1	0	0	0	0	1	1	1	1	1	1	0	0	0	0	0	1	1	0	1	1	0	0	0	1	1	1	1	1	1	1	1	1	1	1	1
70	HLS_70	1	0	0	1	1	1	1	1	1	0	1	1	1	0	0	0	0	1	1	1	1	1	1	0	0	0	0	0	1	1	0	1	1	0	0	0	1	1	1	1	1	1	1	1	1	1	1	1
71	HLS_71	1	0	0	1	1	0	1	1	1	0	1	1	1	0	0	0	0	1	1	1	1	1	1	0	0	0	0	0	1	1	0	1	1	0	0	0	1	1	1	1	1	1	1	1	1	1	1	1
72	HLS_72	0	0	0	1	1	0	1	1	1	0	1	1	1	0	0	0	0	1	1	1	1	1	1	0	0	0	0	0	1	1	0	1	1	0	0	0	1	1	1	1	1	1	1	1	1	1	1	1
73	HLS_73	0	0	0	1	1	1	1	1	1	0	1	1	1	0	0	0	0	1	1	1	1	1	1	0	0	0	0	0	1	1	0	1	1	0	0	0	1	1	1	1	1	1	1	1	1	1	1	1
74	HLS_74	0	0	0	1	1	0	1	1	1	0	1	1	1	1	0	0	0	1	1	1	1	1	1	0	0	0	0	0	1	1	0	1	1	0	0	0	1	0	0	1	1	1	1	1	1	1	1	1
75	HLS_75	0	0	1	1	1	0	1	1	1	0	1	1	1	0	0	0	0	1	1	1	1	1	1	0	0	0	0	0	1	1	0	1	1	0	1	1	1	1	0	1	1	1	1	0	1	1	1	1
76	HLS_76	0	0	0	1	1	0	1	1	1	0	1	1	1	0	0	0	0	1	1	1	1	1	1	0	0	0	0	0	1	1	0	1	1	0	1	0	1	1	1	1	1	1	1	0	1	1	1	1
77	HLS_77	0	0	0	1	1	0	1	1	1	0	1	1	1	0	0	0	0	1	1	1	1	1	1	0	0	0	0	0	1	1	0	1	1	0	1	1	1	1	0	1	1	1	1	0	1	1	1	1
78	HLS_78	0	0	0	1	1	1	1	1	1	0	1	1	1	0	0	0	0	1	1	1	1	1	1	0	0	0	0	0	1	1	0	1	1	0	1	1	1	1	1	1	1	0	1	1	1	1	1	1
79	HLS_79	0	0	0	1	1	0	1	1	1	0	1	1	1	1	0	0	0	1	1	1	1	1	1	0	0	0	0	0	1	1	0	1	1	0	1	0	1	1	1	1	1	1	1	0	1	1	1	1
80	HLS_80	0	0	0	1	1	1	1	1	1	0	1	1	1	0	0	0	0	1	1	1	1	1	1	0	0	0	0	0	1	1	0	1	1	0	1	0	1	1	1	1	1	1	1	1	1	1	1	1
81	DK_81	0	0	0	1	1	0	1	1	1	0	1	1	1	0	1	0	0	1	0	0	1	1	1	0	0	1	0	0	1	1	0	1	1	1	1	1	1	1	0	1	1	0	0	0	1	1	1	1
82	DK_82	0	0	0	1	1	0	1	1	1	0	1	1	1	0	1	0	0	1	0	0	1	1	1	0	0	1	0	0	1	1	0	1	1	1	0	0	1	1	0	1	1	0	0	0	1	1	1	1
83	DK_83	0	0	0	1	1	0	1	1	1	0	1	1	1	1	1	0	0	1	0	0	1	1	1	0	1	1	0	0	1	1	0	1	1	1	1	0	1	1	0	1	1	0	0	0	1	1	1	1
84	DK_84	0	0	0	1	1	0	1	1	1	0	1	1	1	1	1	0	0	1	0	0	1	1	1	0	1	1	0	0	1	1	1	1	1	1	0	1	1	1	0	1	1	1	0	0	1	1	1	1
85	DK_85	0	0	0	1	1	0	1	1	1	0	1	1	1	1	1	0	0	1	0	0	1	1	1	0	1	1	0	0	1	1	0	1	1	1	0	1	1	1	1	1	0	1	0	0	1	1	1	1
86	DK_86	0	0	0	1	1	0	1	1	1	0	1	1	1	1	1	0	0	1	0	0	1	1	1	0	1	1	0	0	1	1	0	1	1	1	0	0	1	1	1	1	0	1	0	0	1	1	1	1
87	DK_87	0	0	0	1	1	0	1	1	1	0	1	1	1	1	1	0	0	1	0	0	1	1	1	0	1	1	0	0	1	1	1	1	1	1	1	0	1	1	1	1	0	1	0	0	1	1	1	1
88	DK_88	1	1	1	1	1	0	1	1	1	0	1	1	1	1	1	0	0	1	0	0	1	1	1	0	1	1	0	0	1	1	0	1	1	1	1	1	1	1	1	1	1	1	1	0	1	1	1	1
89	DK_89	1	1	1	1	1	0	1	1	1	0	1	1	1	1	1	0	0	1	0	0	1	1	1	0	1	1	0	0	1	1	0	1	1	1	1	1	1	1	1	1	1	1	0	0	1	1	1	1
90	DK_90	1	1	1	1	1	0	1	1	1	0	1	1	1	1	1	0	0	1	0	0	1	1	1	0	1	1	0	0	1	1	0	1	1	1	1	1	1	1	0	1	1	1	0	0	1	1	1	1
91	DK_91	1	1	1	1	1	0	1	1	1	0	1	1	1	1	1	0	0	1	0	0	1	1	1	0	1	1	0	0	1	1	0	1	1	1	1	1	1	1	0	1	1	0	1	0	1	1	1	1
92	DK_92	1	1	1	1	1	0	1	1	1	0	1	1	1	1	1	0	0	1	0	0	1	1	1	0	1	1	0	0	1	1	0	1	1	1	0	1	1	1	0	1	1	1	1	0	1	1	1	1
93	DK_93	1	1	1	1	1	0	1	1	1	0	1	1	1	1	1	0	0	1	0	0	1	1	1	0	1	1	0	0	1	1	0	1	1	1	0	0	0	1	0	1	1	1	0	0	1	1	1	1
94	DK_94	1	1	1	1	1	0	1	1	1	0	1	1	1	1	1	0	0	1	0	0	1	1	1	0	1	1	0	0	1	1	0	1	1	1	0	1	1	1	0	1	1	1	1	0	1	1	1	1
95	DK_95	1	1	1	1	1	0	1	1	1	0	1	1	1	1	1	0	0	1	0	0	1	1	1	0	1	1	0	0	1	1	0	1	1	1	0	1	1	1	0	1	1	1	0	0	1	1	1	1
96	DK_96	1	1	1	1	1	0	1	1	1	0	1	1	1	1	1	0	0	1	0	0	1	1	1	0	1	1	0	0	1	1	0	1	1	1	0	0	1	1	0	1	1	1	0	0	1	1	1	1
97	DK_97	1	1	1	1	1	0	1	1	1	0	1	1	1	1	1	0	0	1	0	0	1	1	1	0	1	1	0	0	1	1	0	1	1	1	0	1	1	1	0	1	1	1	0	0	1	1	1	1
98	DK_98	1	1	1	1	1	0	1	1	1	0	1	1	1	1	1	0	0	1	0	0	1	1	1	0	1	1	0	0	1	1	0	1	1	1	0	1	1	1	0	1	1	0	0	0	1	1	1	1
99	DK_99	1	1	1	1	1	0	1	1	1	0	1	1	1	1	1	0	0	1	0	0	1	1	1	0	1	1	0	0	1	1	0	1	1	1	0	0	1	1	0	1	1	0	0	0	1	1	1	1
100	DK_100	1	1	1	1	1	0	1	1	1	0	1	1	1	0	1	0	0	1	0	0	1	1	1	0	1	1	0	0	1	1	0	1	1	1	0	0	1	1	0	1	1	1	1	0	1	1	1	1
101	ALSZCHE_101	0	0	0	0	1	1	1	0	0	0	1	1	1	0	1	0	0	1	0	0	1	1	1	0	0	1	0	0	1	1	0	1	1	1	1	1	1	1	0	1	1	1	1	0	1	1	0	0
102	ALSZCHE_102	1	1	1	0	1	1	1	0	0	0	1	1	1	0	1	0	0	1	0	0	1	1	1	0	0	1	0	0	1	1	0	1	1	1	1	1	1	1	0	1	1	1	1	0	1	1	0	0
103	ALSZCHE_103	0	0	0	0	1	1	1	0	0	0	1	1	1	0	1	0	0	1	0	0	1	1	1	0	1	1	0	0	1	1	0	1	1	1	1	1	1	1	0	1	1	1	1	0	1	1	0	0
104	ALSZCHE_104	1	1	1	0	1	1	1	0	0	0	1	1	1	0	1	0	0	1	0	0	1	1	1	0	0	1	0	0	1	1	0	1	1	1	1	1	1	1	0	1	1	1	1	0	1	1	0	0
105	ALSZCHE_105	0	0	0	0	1	1	1	0	0	0	1	1	1	0	1	0	0	1	0	0	1	1	1	0	0	0	0	0	1	1	1	1	1	1	1	1	1	1	0	1	1	1	1	0	1	1	0	0
106	ALSZCHE_106	1	1	1	0	1	1	1	0	0	0	1	1	1	0	1	0	0	1	0	0	1	1	1	0	0	1	0	0	1	1	1	1	1	0	0	0	1	1	0	1	1	1	1	0	1	1	0	0
107	ALSZCHE_107	1	1	1	0	1	1	1	0	0	0	1	1	1	0	1	0	0	1	0	0	1	1	1	0	0	1	0	0	1	1	1	1	1	0	0	1	1	1	0	1	1	1	1	0	1	1	0	0
108	ALSZCHE_108	1	1	1	0	1	1	1	0	0	0	1	1	1	0	1	0	0	1	0	0	1	1	1	0	0	1	0	0	1	1	1	1	1	0	0	1	1	1	0	1	1	1	1	0	1	1	0	0
109	ALSZCHE_109	1	1	1	0	1	1	1	0	0	0	1	1	1	0	1	0	0	1	0	0	1	1	1	0	0	1	0	0	1	1	1	1	1	0	0	1	1	1	0	1	1	1	1	0	1	1	0	0
110	ALSZCHE_110	1	1	1	0	1	1	1	0	0	0	1	1	1	0	1	0	0	1	0	0	1	1	1	0	0	1	0	0	1	1	1	1	1	0	0	1	1	1	0	1	1	1	1	0	1	1	0	0
111	ALSZCHE_111	1	1	1	0	1	1	1	0	0	0	1	1	1	0	1	0	0	1	1	1	1	1	1	0	0	1	0	0	1	1	0	1	1	0	0	0	1	1	0	1	1	1	1	0	1	1	0	0
112	ALSZCHE_112	1	1	1	0	1	1	1	0	0	0	1	1	1	0	1	0	0	1	0	0	1	1	1	0	0	1	0	0	1	1	0	1	1	1	0	0	1	1	0	1	1	1	1	0	1	1	0	0
113	ALSZCHE_113	1	1	1	0	1	1	1	0	0	0	1	1	1	0	1	0	0	1	1	1	1	1	1	0	0	1	0	0	1	1	0	1	1	1	0	0	1	1	0	1	1	1	1	0	1	1	0	0
114	ALSZCHE_114	1	1	1	0	1	1	1	0	0	0	1	1	1	0	1	0	0	1	1	1	1	1	1	0	0	1	0	0	1	1	0	1	1	1	1	1	1	1	0	1	1	0	0	0	1	1	0	0
115	ALSZCHE_115	1	1	1	0	1	1	1	0	0	0	1	1	1	0	1	0	0	1	1	1	1	1	1	0	0	1	0	0	1	1	0	1	1	0	0	1	1	1	0	1	1	0	1	0	1	1	0	0
116	ALSZCHE_116	1	1	1	0	1	1	1	0	0	0	1	1	1	0	1	0	0	1	1	1	1	1	1	0	0	1	0	0	1	1	0	1	1	1	1	1	1	1	0	1	1	1	1	0	1	1	0	0
117	ALSZCHE_117	1	1	1	0	1	1	1	0	0	0	1	1	1	0	1	0	0	1	1	1	1	1	1	0	0	1	0	0	1	1	0	1	1	1	1	1	1	1	0	1	1	0	1	0	1	1	0	0
118	ALSZCHE_118	1	1	1	0	1	1	1	0	0	0	1	1	1	0	1	0	0	1	0	1	1	1	1	0	0	1	0	0	1	1	0	1	1	1	1	1	1	1	0	1	1	1	1	0	1	1	0	0
119	ALSZCHE_119	1	1	1	0	1	1	1	0	0	0	1	1	1	0	1	0	0	1	1	1	1	1	1	0	0	1	0	0	1	1	0	1	1	1	1	1	1	1	0	1	1	1	0	0	1	1	0	0
120	ALSZCHE_120	1	1	1	0	1	1	1	0	0	0	1	1	1	0	1	0	0	1	1	1	1	1	1	0	0	1	0	0	1	1	0	1	1	1	1	1	1	1	0	1	1	1	1	0	1	1	0	0
121	WLTH_121	0	0	0	1	1	1	1	1	1	1	0	1	1	1	1	1	1	1	0	0	1	1	1	0	1	1	0	0	1	1	1	1	1	1	1	1	1	1	1	0	1	1	1	0	1	1	1	1
122	WLTH_122	0	0	0	1	1	1	1	1	1	1	0	1	1	1	1	1	1	0	0	0	1	1	1	0	1	1	0	0	1	1	1	1	1	1	1	1	1	1	0	1	1	1	1	0	1	1	1	1
123	WLTH_123	0	0	0	1	1	1	1	1	1	1	0	1	1	1	1	1	1	1	1	1	1	1	1	0	1	1	0	0	1	1	1	1	1	1	1	1	1	1	1	0	1	1	1	0	1	1	1	1
124	WLTH_124	1	0	0	1	1	1	1	1	1	1	0	1	1	1	1	1	1	0	0	1	1	1	1	0	1	1	0	0	1	1	1	1	1	1	1	1	1	1	0	1	1	1	1	0	1	1	1	1
125	WLTH_125	1	1	1	1	1	0	1	1	1	1	0	1	0	1	1	1	1	0	0	1	1	1	1	0	1	1	0	0	1	1	1	1	1	1	1	1	1	0	1	1	1	1	1	0	1	1	1	1
126	WLTH_126	1	1	1	1	1	1	1	1	1	1	0	1	0	1	1	1	1	0	0	0	1	1	1	0	1	1	0	0	1	1	1	1	1	1	1	1	1	1	1	1	1	1	1	0	1	1	1	1
127	WLTH_127	1	1	1	1	1	1	1	1	1	1	0	1	0	1	1	1	1	0	0	1	1	1	1	0	1	1	0	0	1	1	1	1	1	1	1	1	1	1	1	1	1	1	1	0	1	1	1	1
128	WLTH_128	0	0	0	1	1	1	1	1	1	1	0	1	0	1	1	1	1	0	0	0	1	1	1	0	1	1	0	0	1	1	1	1	1	1	1	1	1	1	1	0	1	1	1	0	1	1	1	1
129	WLTH_129	0	0	0	1	1	1	1	1	1	1	0	1	1	1	1	1	1	0	0	1	1	1	1	0	1	1	0	0	1	1	1	1	1	1	1	1	1	1	1	0	1	1	1	0	1	1	1	1
130	WLTH_130	1	0	0	1	1	0	1	1	1	1	0	1	1	1	1	1	1	0	0	0	1	1	1	0	1	1	1	0	1	1	1	1	1	1	1	1	1	1	0	1	1	1	1	0	1	1	1	1
131	WLTH_131	0	0	0	1	1	1	1	1	1	1	0	1	0	1	1	1	1	0	0	0	1	1	1	0	1	1	0	0	1	1	1	1	1	1	1	1	1	1	1	0	1	1	1	0	1	1	1	1
132	WLTH_132	0	0	0	1	1	1	1	1	1	1	0	1	1	1	1	1	1	0	1	1	1	1	1	1	1	1	1	0	1	1	1	1	1	1	1	1	1	1	1	0	1	1	1	0	1	1	1	1
133	WLTH_133	0	0	0	1	1	1	1	1	1	1	1	1	1	1	1	1	1	0	0	1	1	1	1	1	1	1	1	0	1	1	1	1	1	1	1	1	1	1	1	0	1	1	1	0	1	1	1	1
134	WLTH_134	0	0	0	1	1	0	1	1	1	1	1	1	1	1	1	1	1	0	0	0	1	1	1	1	1	1	1	0	1	1	1	1	1	1	1	1	1	1	1	1	1	1	1	0	1	1	1	1
135	WLTH_135	1	0	0	1	1	0	1	1	1	1	1	1	1	1	1	1	1	0	0	0	1	1	1	1	1	1	1	0	1	1	1	1	1	1	1	1	1	1	0	1	1	1	1	0	1	1	1	1
136	WLTH_136	0	0	0	1	1	0	1	1	1	1	1	1	1	1	1	1	1	0	0	1	1	1	1	1	1	1	1	0	1	1	1	1	1	1	1	1	1	1	1	1	1	1	1	0	1	1	1	1
137	WLTH_137	1	0	1	1	1	0	1	1	1	1	1	1	1	1	1	1	1	0	1	1	1	1	1	1	1	1	1	0	1	1	1	1	1	1	1	1	1	1	1	1	1	1	1	0	1	1	1	1
138	WLTH_138	0	0	0	1	1	1	1	1	1	1	1	1	1	1	1	1	1	0	0	0	1	1	1	0	1	1	1	0	1	1	1	1	1	1	1	1	1	1	1	0	1	1	1	0	1	1	1	1
139	WLTH_139	0	0	0	1	1	1	1	1	1	1	0	1	1	1	1	1	1	1	0	0	1	1	1	1	1	1	1	0	1	1	1	1	1	1	1	1	1	1	0	1	1	1	1	0	1	1	1	1
140	WLTH_140	0	0	0	1	1	1	1	1	1	1	1	1	0	1	1	1	1	1	1	1	1	1	1	0	1	1	1	0	1	1	1	1	1	1	1	1	1	1	0	1	1	1	1	0	1	1	1	1
141	ALSY_141	0	1	1	0	0	0	1	1	1	1	1	1	1	1	1	1	1	1	0	0	1	1	1	0	0	1	1	1	1	0	1	1	0	1	1	1	1	1	0	1	1	0	1	0	1	1	1	1
142	ALSY_142	0	1	1	0	0	0	1	1	1	1	1	1	1	1	1	0	0	1	0	0	1	1	1	0	1	1	1	1	1	1	1	1	0	1	1	1	1	1	0	1	1	0	1	0	1	1	1	1
143	ALSY_143	0	1	1	0	0	0	1	1	1	1	1	1	1	1	1	0	0	1	1	1	1	1	1	0	1	1	1	1	1	1	1	1	0	1	1	1	1	1	0	1	1	0	1	0	1	1	1	1
144	ALSY_144	0	1	1	0	0	0	1	1	1	1	1	1	1	1	1	0	0	0	1	1	1	1	1	0	1	1	1	1	1	1	1	1	0	0	0	1	1	1	0	1	1	0	1	0	1	1	1	1
145	ALSY_145	0	1	1	0	0	0	1	1	1	1	1	1	1	1	1	1	1	1	1	1	1	1	1	0	1	1	1	1	1	1	1	1	0	0	1	1	1	1	0	1	1	0	1	0	1	1	1	1
146	ALSY_146	0	1	1	0	0	0	1	1	1	1	1	1	1	1	1	1	1	1	0	1	1	1	1	0	1	1	1	1	1	1	1	1	0	0	0	1	1	1	0	1	1	0	0	0	1	1	1	1
147	ALSY_147	0	1	1	0	0	0	1	1	1	1	1	1	1	1	1	1	1	1	0	0	1	1	1	0	1	1	1	1	1	1	1	1	0	0	0	1	1	1	0	1	1	0	0	0	1	1	1	1
148	ALSY_148	0	1	1	0	0	0	1	1	1	1	1	1	1	1	1	0	0	0	1	1	1	1	1	0	1	1	1	1	1	1	1	1	0	0	0	1	1	1	0	1	1	0	0	0	1	1	1	1
149	ALSY_149	0	1	1	0	0	0	1	1	1	1	1	1	1	1	1	0	0	1	1	1	1	1	1	0	1	1	1	1	1	1	1	1	0	0	0	1	1	1	0	1	1	0	1	0	1	1	1	1
150	ALSY_150	0	1	1	0	0	0	1	1	1	1	1	1	1	1	1	1	1	1	0	0	1	1	1	0	1	1	1	1	1	1	1	1	0	0	1	1	1	1	0	1	1	0	1	0	1	1	1	1
151	ALSY_151	0	1	1	0	0	0	1	1	1	1	1	1	1	1	1	1	1	0	1	1	1	1	1	0	1	1	1	1	1	1	1	1	0	0	1	1	1	1	0	1	1	0	1	0	1	1	1	1
152	ALSY_152	0	1	1	0	0	0	1	1	1	1	1	1	1	1	1	1	1	0	1	1	1	1	1	0	1	1	1	1	1	1	1	1	0	0	0	1	1	1	0	1	1	0	0	0	1	1	1	1
153	ALSY_153	0	1	1	0	0	0	1	1	1	1	1	1	1	1	1	1	1	0	0	0	1	1	1	0	0	1	0	0	1	1	1	1	0	0	1	1	1	1	0	1	1	0	1	0	1	1	1	1
154	ALSY_154	0	1	1	0	0	0	1	1	1	1	1	1	1	1	1	1	1	1	0	0	1	1	1	0	0	1	0	0	1	1	1	1	0	0	0	1	1	1	0	1	1	0	1	0	1	1	1	1
155	ALSY_155	0	1	1	0	0	0	1	1	1	1	1	1	1	1	1	1	1	1	0	0	0	1	1	0	0	1	0	0	1	1	1	1	0	0	0	1	1	1	0	1	1	0	1	0	1	1	1	1
156	ALSY_156	0	1	1	0	0	0	1	1	1	1	1	1	1	1	1	1	1	1	1	1	1	1	1	0	1	1	0	0	1	1	1	1	0	0	0	0	1	1	0	1	1	0	0	0	1	1	1	1
157	ALSY_157	0	1	1	0	0	0	1	1	1	1	1	1	1	1	1	1	0	0	0	0	1	1	1	0	0	1	0	0	1	1	1	1	0	1	1	1	1	1	0	1	1	0	1	0	1	1	1	1
158	ALSY_158	0	1	1	0	0	0	1	1	1	1	1	1	1	1	1	0	0	1	1	1	1	1	1	0	0	1	0	0	1	1	1	1	0	1	1	1	1	1	0	1	1	0	1	0	1	1	1	1
159	ALSY_159	0	1	1	0	0	0	1	1	1	1	1	1	1	1	1	1	1	1	0	0	1	1	1	0	0	1	0	0	1	1	1	1	0	1	1	1	1	1	0	1	1	0	1	0	1	1	1	1
160	ALSY_160	0	1	1	0	0	0	1	1	1	1	1	1	1	1	1	1	1	1	0	0	1	1	1	0	0	1	0	0	1	1	1	1	0	1	1	1	1	1	0	1	1	0	1	0	1	1	1	1
161	WH_161	0	0	0	1	0	0	0	1	1	0	0	1	1	1	1	1	1	0	0	0	1	1	1	0	1	1	1	0	1	1	0	1	0	1	1	1	1	1	0	0	1	0	1	0	1	1	0	0
162	WH_162	0	0	0	1	0	0	1	1	1	0	0	1	1	1	1	1	1	0	1	1	1	1	1	0	1	1	1	0	1	1	0	1	0	1	1	1	1	1	0	1	1	0	1	0	1	1	0	0
163	WH_163	0	0	0	1	0	0	1	1	1	0	0	1	1	1	1	1	1	0	1	1	1	1	1	0	1	1	1	0	1	1	0	1	0	1	0	1	1	1	0	1	1	0	1	0	1	1	0	0
164	WH_164	0	0	0	1	0	0	1	1	1	0	0	1	1	1	1	1	1	0	1	1	1	1	1	0	1	1	1	0	1	1	0	1	0	0	1	1	1	1	0	1	1	0	1	1	1	1	0	0
165	WH_165	0	0	0	1	0	0	0	1	1	0	0	1	1	1	1	1	1	0	1	1	1	1	1	0	1	1	1	0	1	1	0	1	0	0	0	0	1	1	0	1	1	0	1	0	1	1	0	0
166	WH_166	0	0	1	0	0	0	1	1	1	0	0	1	1	1	1	1	1	0	1	1	1	1	1	0	1	1	1	0	1	1	0	1	0	0	0	0	1	1	0	1	1	0	1	1	1	1	0	0
167	WH_167	0	0	1	0	0	0	1	1	1	0	0	1	1	1	1	1	1	0	0	0	1	1	1	0	1	1	1	0	1	1	0	1	0	0	0	0	1	1	0	1	1	1	0	0	1	1	0	0
168	WH_168	0	0	0	1	0	0	0	1	1	0	0	1	1	1	1	1	1	0	0	0	1	1	1	0	1	1	1	0	1	1	0	1	0	0	0	0	1	1	0	1	1	0	1	0	1	1	0	0
169	WH_169	0	0	0	1	0	0	1	1	1	0	0	1	1	1	1	1	1	0	0	0	1	1	1	0	1	1	1	0	1	1	0	1	0	0	1	0	1	1	0	1	1	0	1	0	1	1	0	0
170	WH_170	0	0	1	1	1	0	0	1	1	0	1	1	1	1	1	1	0	1	1	1	1	1	1	0	1	1	1	0	1	1	0	1	0	0	1	0	1	1	0	1	1	0	1	0	1	1	0	0
171	WH_171	0	0	1	0	0	0	1	1	1	0	1	1	1	1	1	1	0	1	1	1	1	1	1	0	1	1	1	0	1	1	0	1	0	0	0	0	1	1	0	1	1	0	1	0	1	1	0	0
172	WH_172	0	0	1	0	0	0	0	1	1	0	0	1	1	1	1	1	0	0	1	1	1	1	1	0	1	1	1	0	1	1	0	1	0	0	1	0	1	1	0	1	1	0	1	0	1	1	0	0
173	WH_173	0	0	1	0	0	0	0	1	1	0	0	1	1	1	1	1	1	0	1	1	1	1	1	0	1	1	1	0	1	1	0	1	0	0	0	0	1	1	0	1	1	0	1	0	1	1	0	0
174	WH_174	0	0	1	1	0	0	0	1	1	0	1	1	1	1	1	1	1	1	0	0	1	1	1	0	1	1	1	0	1	1	0	1	0	0	1	0	1	1	0	1	1	0	1	1	1	1	0	0
175	WH_175	0	0	1	1	0	0	1	1	1	0	1	1	1	1	1	1	1	1	0	0	1	1	1	1	1	1	1	0	1	1	0	1	0	0	0	0	1	1	0	1	1	0	1	0	1	1	0	0
176	WH_176	0	0	1	1	0	0	0	1	1	0	0	1	1	1	1	1	1	0	0	0	1	1	1	1	1	1	1	0	1	1	0	1	0	0	1	0	1	1	0	1	1	0	1	0	1	1	0	0
177	WH_177	0	0	1	1	0	0	0	1	1	0	0	1	1	1	1	1	1	0	0	0	1	1	1	0	1	1	1	0	1	1	0	1	0	0	0	0	1	1	0	1	1	0	1	1	1	1	0	0
178	WH_178	0	0	1	1	0	0	0	1	1	0	1	1	1	1	1	1	1	1	0	0	1	1	1	1	1	1	1	0	1	1	0	1	0	0	0	0	1	1	0	1	1	0	1	0	1	1	0	0
179	WH_179	0	0	1	1	0	0	0	1	1	0	1	1	1	1	1	1	1	1	0	0	1	1	1	0	1	1	1	0	1	1	0	1	0	0	1	0	1	1	0	1	1	0	1	0	1	1	0	0
180	WH_180	0	0	1	1	0	0	0	1	1	0	0	1	1	1	1	1	1	0	0	0	1	1	1	0	1	1	1	0	1	1	0	1	0	0	1	1	1	1	0	1	1	0	1	0	0	1	0	0
181	WLTQ_181	0	0	0	1	0	0	1	1	1	0	1	1	1	1	1	1	1	0	0	0	1	0	1	0	1	1	1	0	1	1	0	1	0	0	0	0	1	1	1	1	1	1	1	0	0	0	0	0
182	WLTQ_182	0	0	0	1	0	0	0	1	1	0	1	1	1	1	1	1	1	0	0	0	1	0	1	1	1	1	1	0	1	1	0	1	0	0	0	0	1	1	1	1	1	1	1	0	0	0	0	0
183	WLTQ_183	0	0	0	1	0	0	1	1	1	0	1	1	1	1	1	1	1	0	0	0	1	0	1	1	1	1	1	0	1	1	0	1	0	0	0	0	1	1	1	1	1	1	1	0	0	0	0	0
184	WLTQ_184	0	0	0	1	0	0	1	1	1	0	1	1	1	1	1	1	1	0	0	0	1	0	1	1	1	1	1	0	1	1	0	1	0	0	0	0	1	1	1	1	1	1	1	0	0	0	0	0
185	WLTQ_185	0	0	0	1	0	0	1	1	1	0	1	1	1	1	1	1	1	0	0	0	1	0	1	1	1	1	1	0	1	1	0	1	0	0	0	0	1	1	1	1	1	1	1	0	0	0	0	0
186	WLTQ_186	0	0	0	1	0	0	1	1	1	0	0	1	1	1	1	1	1	0	0	0	1	0	1	0	0	1	1	0	1	1	0	1	0	0	0	0	1	1	1	1	1	1	1	0	0	0	0	0
187	WLTQ_187	0	0	0	1	0	0	0	1	1	0	0	1	1	1	1	1	1	0	0	0	1	0	1	0	0	1	1	0	1	1	0	1	0	0	0	0	1	1	1	1	1	1	1	0	1	1	0	0
188	WLTQ_188	0	0	0	1	0	0	1	1	1	0	0	1	1	1	1	1	1	0	0	0	1	0	1	0	0	1	1	0	1	1	0	1	0	0	1	0	1	1	1	1	1	1	1	0	1	1	0	0
189	WLTQ_189	0	0	0	1	0	0	1	1	1	0	0	1	1	1	1	1	1	1	0	0	1	0	1	0	0	1	1	0	1	1	0	1	0	0	0	0	1	1	1	1	1	1	1	0	1	1	0	0
190	WLTQ_190	0	0	0	1	0	0	1	1	1	0	0	0	1	1	1	1	1	1	0	0	1	0	1	0	0	1	1	0	1	1	0	1	0	0	1	0	1	1	1	1	1	1	1	0	1	1	0	0
191	WLTQ_191	0	0	0	1	0	0	1	1	1	0	0	0	1	1	1	1	1	1	0	0	1	0	1	0	0	1	1	0	1	1	0	1	0	0	0	0	1	1	1	1	1	1	1	0	1	1	0	0
192	WLTQ_192	0	0	0	1	0	0	1	1	1	0	0	0	1	1	1	1	1	0	0	0	1	0	1	0	0	1	1	0	1	1	0	1	0	0	0	0	1	1	1	1	1	1	1	0	1	1	0	0
193	WLTQ_193	0	0	1	1	0	0	0	1	1	0	0	1	1	1	1	1	1	0	0	0	1	0	1	0	0	1	1	0	1	1	0	1	0	0	0	0	1	1	1	1	1	1	1	0	0	1	0	0
194	WLTQ_194	0	0	0	1	0	0	1	1	1	0	0	0	1	1	1	1	1	0	0	0	1	0	1	0	0	1	1	0	1	1	0	1	0	0	1	0	1	1	1	1	1	1	1	0	0	1	0	0
195	WLTQ_195	0	0	0	1	0	0	0	1	1	0	0	1	1	1	1	1	1	0	0	0	1	1	1	1	1	1	1	0	1	1	0	1	0	0	1	0	1	1	1	1	1	1	1	0	0	1	0	0
196	WLTQ_196	0	0	0	1	0	0	1	1	1	0	0	1	1	1	1	1	1	1	0	0	1	0	1	1	1	1	1	0	1	1	0	1	0	0	0	0	1	1	1	1	1	1	1	0	0	1	0	0
197	WLTQ_197	0	0	0	1	0	0	1	1	1	0	0	1	1	1	1	1	1	0	0	0	1	0	1	1	1	1	1	0	1	1	0	1	0	0	0	0	1	1	1	1	1	1	1	0	0	1	0	0
198	WLTQ_198	0	0	0	1	0	0	1	1	1	0	0	1	1	1	1	1	1	1	0	0	1	0	1	1	1	1	1	0	1	1	0	1	0	0	1	0	1	1	1	1	1	1	1	0	0	1	0	0
199	WLTQ_199	0	0	0	1	0	0	1	1	1	0	0	1	1	1	1	1	1	0	0	0	1	0	1	1	1	1	1	0	1	1	0	1	0	0	0	0	1	1	1	1	1	1	1	0	0	1	0	0
200	WLTQ_200	0	0	0	1	0	0	1	1	1	0	0	1	1	1	1	1	1	0	0	0	1	1	1	1	1	1	1	0	1	1	0	1	0	0	0	0	1	1	1	1	1	1	1	0	0	1	0	0
[truncated: 23 more columns]

## Sheet: 19 bioclim
pop	bio1	bio2	bio3	bio4	bio5	bio6	bio7	bio8	bio9	bio10	bio11	bio12	bio13	bio14	bio15	bio16	bio17	bio18	bio19
ALSZNRG	74.298	137.999	28	12241.6	305.297	-175.001	480.298	224.999	-91.0014	224.999	-91.0014	96.2994	25.2994	0	93.5988	61.2994	0	61.2994	0
EJNYG	86.2469	149.1	29	13010.6	335.127	-176.9	512.027	247.127	-84.4664	247.127	-88.3267	51.6328	14.4264	0	92.7784	33.8528	0	33.8528	0
ALSYSHT	84.8367	137	28	11951.5	312.02	-163	475.02	213.017	-77.1667	231.02	-77.1667	129.64	38.9967	0	106.81	84.81	2	82.6467	2
HLS	43.8993	125.456	28.72	10827	249.43	-183.236	432.665	161.693	-102.351	177.693	-102.351	237.435	64.8074	2	95.2386	144.878	6.05768	140.878	6.05768
DK	84	135.213	28	12020.1	312.787	-163	475.787	213	-79	231.787	-79	121.406	36.7867	0	103.87	80.4055	2	78.5733	2
ALSZCHE	88.44	143.44	29.5733	11831.6	315.173	-162	477.173	215.81	-72.0569	233.44	-72.0569	131.96	39.56	0	101.725	83.8267	2	82.8267	2
WLTH	39.2285	121.111	26	11808.2	260.25	-193.976	454.227	185.249	-118.865	185.249	-118.865	141.651	37.8867	1	104.677	91.7696	3	91.7696	3
WLTQ	71.3533	131	27	12057.1	295.559	-173.767	469.326	199.559	-92.7667	219.34	-92.7667	230.327	69.7736	1	111.086	156.547	5	153.327	5
WH	85.0496	137.69	29	11646.7	306.936	-160.573	467.51	210.05	-73.1467	228.05	-73.1467	156.884	47.54	0	102.19	102.08	3	98.08	3
ALSY	68.3831	147.09	31	11080	289.146	-173.94	463.087	188.913	-82.0836	204.616	-82.0836	117.207	29.6764	0	93.828	73.2933	2	71.2933	2

## Sheet: Precipitation Monthly
pop	prec1	prec2	prec3	prec4	prec5	prec6	prec7	prec8	prec9	prec10	prec11	prec12
ALSZNRG	0	0	2	6	9	12	24	25.2994	10	6	2	0
EJNYG	0	0	1	3	5	7	14.4264	12.4264	5	3	0.78	0
ALSYSHT	1	1	3	6	9	13.8333	29.8167	38.9967	15.9967	8	2.99667	0
HLS	2	2.05768	7	13.486	20.2637	27.3214	48.7497	64.8074	31.3214	13.4283	5	2
DK	1	1	3	6	8	13	28.7867	36.7867	14.8322	7	2	0
ALSZCHE	1	1	3	7	10	15.1333	28.1333	39.56	16.1333	8	3	0
WLTH	1	1	3	6.99813	9.88853	16.9981	37.8867	36.8848	15.9981	7.99813	2.99813	1
WLTQ	2	2	5	10	14	23.7803	59.7736	69.7736	27	13	3	1
WH	1	2	4	8	11.8037	16	34.54	47.54	20	9	3	0
ALSY	0	1	2	4.76667	10.7667	15.38	26.2369	29.6764	17.38	7	2	1

## Sheet: Genetic Dist.
FST/(1-FST)	ALSZNRG	EJNYG	ALSYSHT	HLS	DK	ALSZCHE	WLTH	ALSY	WH	WLTQ
ALSZNRG	0
EJNYG	3.6417	0
ALSYSHT	2.53254	3.01833	0
HLS	4.2257	5.12138	1.77046	0
DK	3.73605	5.13284	2.18157	3.56543	0
ALSZCHE	5.74494	6.65222	3.25194	4.08994	2.16249	0
WLTH	3.93477	4.55535	2.26197	3.62576	1.79724	2.76982	0
ALSY	3.60261	4.03111	2.32754	3.90146	1.56146	2.35631	1.32629	0
WH	3.90103	4.75642	2.24795	3.96659	2.40049	3.09735	1.84761	1.52862	0
WLTQ	6.52485	7.56675	3.27777	5.82478	4.1264	5.33729	2.81913	3.24199	1.4043	0

## Sheet: Geographic Dist.
Km	ALSZNRG	EJNYG	ALSYSHT	HLS	DK	ALSZCHE	WLTH	WLTQ	WH	ALSY
ALSZNRG	0
EJNYG	214.298	0
ALSYSHT	141.621	325.286	0
HLS	158.223	372.453	130.363	0
DK	146.896	312.978	30.8122	160.298	0
ALSZCHE	111.618	325.589	98.0358	49.8235	124.649	0
WLTH	186.221	281.307	124.79	251.072	94.1523	209.696	0
WLTQ	326.259	468.116	190.459	292.671	179.369	279.699	188.252	0
WH	164.693	369.154	64.116	79.9675	94.3822	72.4952	188.51	213.563	0
ALSY	286.499	288.934	422.494	369.717	432.521	351.029	464.206	611.522	422.997	0

## Sheet: Env Dist.
	ALSZNRG	EJNYG	ALSYSHT	HLS	DK	ALSZCHE	WLTH	WLTQ	WH	ALSY
ALSZNRG	0
EJNYG	1.8381	0
ALSYSHT	3.24541	4.49015	0
HLS	5.62229	6.82326	4.31742	0
DK	3.08971	4.35738	0.178842	4.3808	0
ALSZCHE	3.38017	4.50654	0.225932	4.40962	0.355156	0
WLTH	4.89123	6.31223	2.83747	2.48492	2.88916	2.99448	0
WLTQ	5.02475	6.24904	3.47473	1.53878	3.55818	3.65425	2.43825	0
WH	3.69205	4.85877	0.969627	3.62268	1.11754	0.937814	2.5901	2.85863	0
ALSY	2.95912	4.33895	0.94424	4.23026	0.79385	0.98904	2.93769	3.79029	1.72879	0
ps. Environental distance was calculated by 19 bioclimatic variables using the Canberra distance.

## Sheet: Env Dist. for single bioclimes
bio1	ALSZNRG	EJNYG	ALSYSHT	HLS	DK	ALSZCHE	WLTH	WLTQ	WH
EJNYG	0.0744273
ALSYSHT	0.0662248	0.00824315
HLS	0.257186	0.325385	0.317995
DK	0.0612895	0.0131981	0.00495548	0.313534
ALSZCHE	0.0869004	0.0125543	0.0207953	0.336565	0.0257481
WLTH	0.30891	0.374722	0.367614	0.0561876	0.363321	0.385463
WLTQ	0.0202172	0.0945024	0.0863265	0.238208	0.0814058	0.10693	0.290507
WH	0.0674726	0.00698983	0.00125339	0.319121	0.00620883	0.0195424	0.368698	0.0875704
ALSY	0.0414553	0.115526	0.107385	0.218056	0.102484	0.127895	0.270924	0.0212559	0.108624
bio2	ALSZNRG	EJNYG	ALSYSHT	HLS	DK	ALSZCHE	WLTH	WLTQ	WH
EJNYG	0.0386667
ALSYSHT	0.00363129	0.042292
HLS	0.0476069	0.0861151	0.0439832
DK	0.0101945	0.0488419	0.00656348	0.0374306
ALSZCHE	0.0193342	0.0193469	0.0229639	0.0668796	0.0295229
WLTH	0.0651736	0.103579	0.0615569	0.0176213	0.0550156	0.0844015
WLTQ	0.0260172	0.0646189	0.0223881	0.0216165	0.0158269	0.0453287	0.0392229
WH	0.00111793	0.0397829	0.00251337	0.0464915	0.0090767	0.0204517	0.0640603	0.0249
ALSY	0.0318905	0.00678453	0.0355177	0.0793769	0.0420713	0.012564	0.0968628	0.0578597	0.0330072
bio3	ALSZNRG	EJNYG	ALSYSHT	HLS	DK	ALSZCHE	WLTH	WLTQ	WH
EJNYG	0.0175439
ALSYSHT	0	0.0175439
HLS	0.0126939	0.00485101	0.0126939
DK	0	0.0175439	0	0.0126939
ALSZCHE	0.0273275	0.00978829	0.0273275	0.0146386	0.0273275
WLTH	0.037037	0.0545455	0.037037	0.0497076	0.037037	0.0642994
WLTQ	0.0181818	0.0357143	0.0181818	0.0308686	0.0181818	0.0454867	0.0188679
WH	0.0175439	0	0.0175439	0.00485101	0.0175439	0.00978829	0.0545455	0.0357143
ALSY	0.0508475	0.0333333	0.0508475	0.0381782	0.0508475	0.0235527	0.0877193	0.0689655	0.0333333
bio4	ALSZNRG	EJNYG	ALSYSHT	HLS	DK	ALSZCHE	WLTH	WLTQ	WH
EJNYG	0.0304522
ALSYSHT	0.0119921	0.0424289
HLS	0.0613217	0.0916028	0.0493658
DK	0.00913131	0.0395725	0.00286115	0.0522196
ALSZCHE	0.0170295	0.0474571	0.00503836	0.0443385	0.0078994
WLTH	0.0180198	0.0484454	0.00602893	0.0433498	0.00888993	0.000990599
WLTQ	0.0075917	0.0380351	0.00440085	0.053755	0.00153972	0.009439	0.0104295
WH	0.0249017	0.055312	0.0129134	0.0364757	0.015774	0.00787556	0.00688501	0.0173133
ALSY	0.049808	0.0801387	0.0378385	0.0115489	0.0406952	0.0328064	0.0318168	0.0422323	0.0249373
bio5	ALSZNRG	EJNYG	ALSYSHT	HLS	DK	ALSZCHE	WLTH	WLTQ	WH
EJNYG	0.0465787
ALSYSHT	0.0108913	0.0357055
HLS	0.100711	0.146602	0.11148
DK	0.0121182	0.0344799	0.00122705	0.112692
ALSZCHE	0.0159181	0.0306833	0.00502769	0.116442	0.00380066
WLTH	0.0796507	0.125763	0.0904635	0.0212306	0.0916804	0.0954478
WLTQ	0.0162054	0.0627368	0.027092	0.0846437	0.0283181	0.0321153	0.0635272
WH	0.00267817	0.043906	0.0082134	0.103361	0.00944035	0.0132405	0.0823113	0.0188828
ALSY	0.0271689	0.0736544	0.038049	0.0737438	0.0392742	0.0430685	0.0525956	0.0109683	0.0298449
bio6	ALSZNRG	EJNYG	ALSYSHT	HLS	DK	ALSZCHE	WLTH	WLTQ	WH
EJNYG	0.00539601
ALSYSHT	0.035507	0.0408951
HLS	0.0229856	0.0175917	0.0584448
DK	0.035507	0.0408951	0	0.0584448
ALSZCHE	0.0385797	0.0439665	0.00307692	0.0615107	0.00307692
WLTH	0.0514255	0.0460423	0.086774	0.0284736	0.086774	0.089827
WLTQ	0.00354027	0.00893612	0.0319707	0.0265237	0.0319707	0.0350442	0.0549558
WH	0.0429951	0.0483799	0.00749959	0.0659155	0.00749959	0.00442277	0.0942123	0.0394608
ALSY	0.0030405	0.00843637	0.03247	0.0260242	0.03247	0.0355433	0.0544575	0.00049978	0.0399598
bio7	ALSZNRG	EJNYG	ALSYSHT	HLS	DK	ALSZCHE	WLTH	WLTQ	WH
EJNYG	0.0319743
ALSYSHT	0.00552486	0.0374926
HLS	0.0521738	0.0840079	0.0466623
DK	0.00471855	0.0366874	0.000806334	0.0474669
ALSZCHE	0.00326346	0.0352341	0.00226145	0.0489186	0.00145511
WLTH	0.027898	0.0598189	0.0223765	0.0243112	0.0231825	0.0246367
WLTQ	0.0115539	0.0435122	0.00602943	0.0406443	0.00683573	0.00829076	0.0163493
WH	0.0134926	0.0454473	0.00796834	0.0387084	0.00877462	0.0102296	0.0144108	0.00193901
ALSY	0.0182442	0.0501893	0.0127207	0.0339618	0.0135269	0.0149817	0.00965864	0.00669174	0.00475279
bio8	ALSZNRG	EJNYG	ALSYSHT	HLS	DK	ALSZCHE	WLTH	WLTQ	WH
EJNYG	0.0468677
ALSYSHT	0.0273564	0.0741291
HLS	0.163711	0.208976	0.136968
DK	0.0273955	0.074168	3.91205e-05	0.13693
ALSZCHE	0.0208467	0.0676484	0.00651339	0.143354	0.0065525
WLTH	0.0968943	0.143112	0.0697227	0.0678939	0.0696838	0.0762015
WLTQ	0.0599204	0.106489	0.0326175	0.104819	0.0325784	0.0391226	0.0371898
WH	0.034363	0.0811002	0.00701324	0.13008	0.00697413	0.013526	0.0627402	0.0256101
ALSY	0.0871835	0.133506	0.0599701	0.0776359	0.0599312	0.0664576	0.00979353	0.0274063	0.0529792
bio9	ALSZNRG	EJNYG	ALSYSHT	HLS	DK	ALSZCHE	WLTH	WLTQ	WH
EJNYG	0.0372433
ALSYSHT	0.0822673	0.0451624
HLS	0.0586992	0.0957332	0.140289
DK	0.0705959	0.0334405	0.0117396	0.128762
ALSZCHE	0.116182	0.0792822	0.0342424	0.173697	0.0459636
WLTH	0.132767	0.169174	0.212711	0.07465	0.201475	0.245168
WLTQ	0.00960595	0.0468325	0.0918007	0.049121	0.0801475	0.125648	0.123319
WH	0.108772	0.0718198	0.0267441	0.166409	0.0384716	0.00750518	0.238101	0.118255
ALSY	0.0515229	0.0143071	0.0308752	0.10989	0.0191426	0.0650489	0.183038	0.0610986	0.0575718
bio10	ALSZNRG	EJNYG	ALSYSHT	HLS	DK	ALSZCHE	WLTH	WLTQ	WH
EJNYG	0.0468677
ALSYSHT	0.013203	0.0336856
HLS	0.117474	0.163442	0.130475
DK	0.0148592	0.0320308	0.00165656	0.132103
ALSZCHE	0.018412	0.0284803	0.00521035	0.135593	0.00355382
WLTH	0.0968943	0.143112	0.109957	0.0208167	0.111593	0.115101
WLTQ	0.0127368	0.059569	0.0259354	0.104894	0.0275908	0.0311416	0.0842615
WH	0.00673305	0.0401473	0.00647048	0.124109	0.00812695	0.0116804	0.10356	0.0194682
ALSY	0.0474442	0.0941026	0.0606091	0.0704224	0.0622595	0.0657987	0.0496785	0.0347283	0.0541599
bio11	ALSZNRG	EJNYG	ALSYSHT	HLS	DK	ALSZCHE	WLTH	WLTQ	WH
EJNYG	0.0149153
ALSYSHT	0.0822673	0.0674347
HLS	0.0586992	0.0735501	0.140289
DK	0.0705959	0.0557393	0.0117396	0.128762
ALSZCHE	0.116182	0.101443	0.0342424	0.173697	0.0459636
WLTH	0.132767	0.147391	0.212711	0.07465	0.201475	0.245168
WLTQ	0.00960595	0.0245177	0.0918007	0.049121	0.0801475	0.125648	0.123319
WH	0.108772	0.0940093	0.0267441	0.166409	0.0384716	0.00750518	0.238101	0.118255
ALSY	0.0515229	0.0366358	0.0308752	0.10989	0.0191426	0.0650489	0.183038	0.0610986	0.0575718
bio12	ALSZNRG	EJNYG	ALSYSHT	HLS	DK	ALSZCHE	WLTH	WLTQ	WH
EJNYG	0.30194
ALSYSHT	0.147564	0.43033
HLS	0.422899	0.642764	0.29366
DK	0.115322	0.403221	0.0328008	0.323346
ALSZCHE	0.156228	0.437529	0.0088685	0.285535	0.0416572
WLTH	0.190592	0.46573	0.0442723	0.252673	0.0769613	0.0354177
WLTQ	0.41034	0.633758	0.279713	0.0151957	0.309672	0.271518	0.238393
WH	0.239291	0.504761	0.0950837	0.20428	0.127487	0.086288	0.0510262	0.189674
ALSY	0.0979235	0.38838	0.0503687	0.339014	0.017597	0.0592107	0.0944304	0.325496	0.144759
bio13	ALSZNRG	EJNYG	ALSYSHT	HLS	DK	ALSZCHE	WLTH	WLTQ	WH
EJNYG	0.273701
ALSYSHT	0.213034	0.459919
HLS	0.438457	0.635852	0.248648
DK	0.185022	0.436613	0.0291621	0.27581
ALSZCHE	0.219869	0.465554	0.00717105	0.241909	0.0363255
WLTH	0.19921	0.448459	0.0144374	0.262145	0.0147308	0.0216063
WLTQ	0.46779	0.65733	0.282954	0.0369015	0.309561	0.276343	0.296181
WH	0.305337	0.53438	0.098725	0.153696	0.12752	0.0916188	0.113001	0.189523
ALSY	0.0796176	0.345784	0.135719	0.371819	0.10698	0.142751	0.121519	0.403189	0.231344
bio14	ALSZNRG	EJNYG	ALSYSHT	HLS	DK	ALSZCHE	WLTH	WLTQ	WH
EJNYG	0
ALSYSHT	0	0
HLS	1	1	1
DK	0	0	0	1
ALSZCHE	0	0	0	1	0
WLTH	1	1	1	0.333333	1	1
WLTQ	1	1	1	0.333333	1	1	0
WH	0	0	0	1	0	0	1	1
ALSY	0	0	0	1	0	0	1	1	0
bio15	ALSZNRG	EJNYG	ALSYSHT	HLS	DK	ALSZCHE	WLTH	WLTQ	WH
EJNYG	0.00440183
ALSYSHT	0.0659213	0.0703027
HLS	0.00868387	0.0130852	0.0572702
DK	0.0520162	0.0564051	0.0139529	0.0433519
ALSZCHE	0.0416054	0.0459988	0.0243828	0.0329334	0.0104334
WLTH	0.0558717	0.0602587	0.0100867	0.0472108	0.00386677	0.0142996
WLTQ	0.0854342	0.0898022	0.0196234	0.0768073	0.0335671	0.0439852	0.0297042
WH	0.0438806	0.0482731	0.0221046	0.0352101	0.00815423	0.00227939	0.0120206	0.04171
ALSY	0.00122289	0.00562469	0.0647036	0.00746106	0.0507965	0.0403845	0.0546526	0.0842201	0.04266
bio16	ALSZNRG	EJNYG	ALSYSHT	HLS	DK	ALSZCHE	WLTH	WLTQ	WH
EJNYG	0.288449
ALSYSHT	0.160911	0.429429
HLS	0.405373	0.621188	0.261521
DK	0.13483	0.407434	0.026659	0.286185
ALSZCHE	0.155226	0.424661	0.00583108	0.266945	0.0208312
WLTH	0.199062	0.461039	0.0394134	0.224421	0.0660031	0.0452341
WLTQ	0.437224	0.644403	0.297224	0.038712	0.321337	0.302531	0.260867
WH	0.249607	0.501919	0.0924073	0.173302	0.118774	0.0981855	0.0531876	0.210601
ALSY	0.0891128	0.3681	0.0728427	0.328113	0.0462735	0.0670401	0.111935	0.362224	0.164145
bio17	ALSZNRG	EJNYG	ALSYSHT	HLS	DK	ALSZCHE	WLTH	WLTQ	WH
EJNYG	0
ALSYSHT	1	1
HLS	1	1	0.503579
DK	1	1	0	0.503579
ALSZCHE	1	1	0	0.503579	0
WLTH	1	1	0.2	0.337579	0.2	0.2
WLTQ	1	1	0.428571	0.0956512	0.428571	0.428571	0.25
WH	1	1	0.2	0.337579	0.2	0.2	0	0.25
ALSY	1	1	0	0.503579	0	0	0.2	0.428571	0.2
bio18	ALSZNRG	EJNYG	ALSYSHT	HLS	DK	ALSZCHE	WLTH	WLTQ	WH
EJNYG	0.288449
ALSYSHT	0.1483	0.418833
HLS	0.393609	0.612516	0.260515
DK	0.123498	0.397777	0.0252657	0.283912
ALSZCHE	0.149364	0.41973	0.00108779	0.259501	0.0263527
WLTH	0.199062	0.461039	0.0523055	0.211086	0.0774688	0.0512207
WLTQ	0.428782	0.638287	0.299528	0.0423141	0.322354	0.298537	0.251157
WH	0.230774	0.486818	0.085396	0.179104	0.110423	0.084316	0.0332389	0.219753
ALSY	0.0753731	0.356081	0.0737517	0.327966	0.0485765	0.0748335	0.125573	0.365212	0.158152
bio19	ALSZNRG	EJNYG	ALSYSHT	HLS	DK	ALSZCHE	WLTH	WLTQ	WH
EJNYG	0
ALSYSHT	1	1
HLS	1	1	0.503579
DK	1	1	0	0.503579
ALSZCHE	1	1	0	0.503579	0
WLTH	1	1	0.2	0.337579	0.2	0.2
WLTQ	1	1	0.428571	0.0956512	0.428571	0.428571	0.25
WH	1	1	0.2	0.337579	0.2	0.2	0	0.25
ALSY	1	1	0	0.503579	0	0	0.2	0.428571	0.2
